# Supplementary material for: Effects of Slaughter Age on Myosin Heavy Chain Isoforms, Muscle Fibers, Fatty Acids, and Meat Quality in Longissimus Thoracis Muscle of Tibetan Sheep
Source: Front Vet Sci. 2021 Oct 26;8:689589. doi: 10.3389/fvets.2021.689589 (PMC8576190; doi:10.3389/fvets.2021.689589)
Supplement: Supplementary file 1 [file Data_Sheet_1.xlsx]

## Sheet: Table 2
Table 2. Effect of different muscle fiber types on meat quality for Tibetan sheep slaughtered at different ages
	L45min	a45min	b45min	L24h	a24h	b24h	Shear force (N)	pH45min	pH24h	IMF(%)	Drip loss (%)	Cooking loss (%)
4 m_1	35.9	19.4	7.8	38.9	18.2	8.1	28.4294	6.81	5.49	1.97911	2.11	40.87
4 m_1	36.6	20.5	8.1	39.6	20.5	9.9	27.2129	6.82	5.5	1.65992	2.43	40.9958
4 m_1	34.4	19.6	8.3	40.4	18.5	8	26.6341	6.84	5.34	1.987	2.28	40.4209
4 m_2	33.9	19.8	8.9	34.7	20.6	10.6	27.0756	6.77	5.44	1.4894	2.45	39.0967
4 m_2	33.7	20.9	9.5	34.5	21.4	10.7	23.8579	6.73	5.35	1.84932	2.23	36.9719
4 m_2	34.1	18.5	8.2	34.6	20.3	10.3	23.75	6.89	5.42	1.60006	2.2	39.1835
4 m_3	32.4	22.1	8.5	33.4	21.3	9.5	24.8389	6.83	5.41	1.195	2.62	40.8151
4 m_3	31.8	20.3	7.7	33.3	19.8	8.5	34.5508	6.79	5.42	1.06479	2.3	38.9811
4 m_3	32.6	19.6	9.7	33.9	21.2	10.8	27.8702	6.85	5.4	1.60006	2.1	39.1835
4 m_4	35.6	21.3	10.6	38.8	23.2	12.3	22.6415	6.87	5.56	1.60514	2.36	39.061
4 m_4	34.7	20.8	10.9	36.9	22.4	11.4	21.3367	6.72	5.44	1.3	2.31	38.1835
4 m_4	35.3	19.9	11.2	37.8	20.9	12	29.2338	6.81	5.48	1.35265	2.43	37.78
4 m_5	33.9	20.4	8.5	35.7	19.3	8.2	29.0866	6.89	5.42	2	2.12	38.54
4 m_5	33.4	20.9	8.4	34.9	20.5	9	26.8892	6.71	5.41	1.217	2.36	38.7494
4 m_5	32.5	20.9	8.1	35.2	19.8	8.5	23.3674	6.66	5.56	1.3	2.3	39.1835
4 m_6	32.1	21.6	7.9	36.3	19.2	8.8	29.6262	6.77	5.47	2.1	2.14	38.7194
4 m_6	32.8	18.5	7.4	35.8	17.9	8	29.0768	6.62	5.45	1.60006	2.27	39.1835
4 m_6	32.4	19.5	8.9	36.2	18.7	8.9	28.2038	6.51	5.44	1.94545	2.3	39.341
1.5 y_1	29.9	20.1	7.8	35.5	19.2	10.4	43.8017	6.65	5.31	1.99753	2.82	39
1.5 y_1	27.7	18.6	7.2	35.7	18	9.5	35.2866	6.73	5.38	2.00702	2.31	36.7216
1.5 y_1	26.7	19.8	6.8	35.1	17.5	9.7	40.9469	6.59	5.44	1.711	2.55	37.75
1.5 y_2	25.2	17.6	6.4	31.7	18	8.1	42.3498	6.51	5.45	2.45731	2.54	37.5305
1.5 y_2	25.5	17.5	6.4	29.1	21.1	8.1	38.7887	6.61	5.51	2.43482	2.47	36.2015
1.5 y_2	26	15.3	6.1	28.1	18.4	8.1	39.6716	6.67	5.44	2.88055	2.3	36.0348
1.5 y_3	27.2	20.7	7.5	28.1	21	8.5	38.4748	6.72	5.51	2.97503	2.94	37.5348
1.5 y_3	26.7	20.8	7.4	29	22.7	11.1	40.5447	6.63	6.43	2.95731	2.01	37.5305
1.5 y_3	25.7	21.8	7.5	27.3	20.4	9.3	39.7207	6.67	5.42	1.47018	2.02	37.5201
1.5 y_4	25.5	17.7	7.1	28.1	20	8.9	48.2848	6.56	5.42	2.86684	2.87	38.6721
1.5 y_4	24.2	19.8	7.1	29.5	21.5	9.5	47.8041	6.78	5.39	2.90506	2.94	37.3761
1.5 y_4	26.3	18.7	6.8	28.3	20.9	8.3	46.5877	6.69	5.3	2.35731	2	37.5305
1.5 y_5	26.6	20.8	5.8	29.5	19.3	8.9	45.6852	6.58	5.48	2.9085	2.85	38.1116
1.5 y_5	25.2	20.4	7	29.2	21.3	8	43.6741	6.72	5.3	2.45731	2.49	37.5305
1.5 y_5	25.4	19.8	6.5	28.7	20.7	8.9	46.2051	6.7	5.47	2.68194	2.68	36.4926
1.5 y_6	26.5	18.6	6.3	31.9	21.2	10.2	46.3326	6.48	5.42	2.97313	2.64	37.5305
1.5 y_6	28.7	19.6	7.7	29.9	19.4	9.2	44.2627	6.59	5.43	1.6929	2.95	38.8698
1.5 y_6	28.8	21.4	8.3	29.7	19.8	8.4	43.0561	6.62	5.55	2.45731	2.95	37.5305
3.5 y_1	29.9	20.1	7.8	30.2	19.9	8.5	51.4338	6.78	5.29	2.85437	2.48	38.6884
3.5 y_1	27.7	18.6	7.2	32.6	19.1	9.1	46.0776	6.73	5.36	2.80671	3.24	37.4278
3.5 y_1	26.7	19.8	6.8	29.1	20.8	8.3	49.3443	6.59	5.43	2.95092	3.44	37.1285
3.5 y_2	27.2	19.6	7.3	29.9	20.3	9.4	47.294	6.62	5.33	2.57526	3.23	38.8306
3.5 y_2	27.7	18.6	7.2	32.6	19.1	9.1	46.4209	6.73	5.37	2.24399	2.6	37.7952
3.5 y_2	26.7	19.8	6.8	29.1	20.8	8.3	45.4399	6.55	5.33	2.36012	3.4	39.2488
3.5 y_3	26.4	17.4	6.8	21.6	19.6	6.5	50.0702	6.89	5.37	1.72308	2.4	38.3259
3.5 y_3	25.3	16.9	7.1	23.4	18.3	7.7	49.4522	6.76	5.33	2.23101	3.6	40.0635
3.5 y_3	27.4	17.3	7.1	25.6	19.3	7.7	53.2879	6.73	5.42	2.42144	2.1	36.7515
3.5 y_4	24.5	15.7	6.2	25.5	17.9	5.9	43.4387	6.78	5.33	1.93991	3.4	34.202
3.5 y_4	22.7	18.5	7.5	23.4	18.3	7.7	51.375	6.72	5.35	2.11947	3.33	41.7677
3.5 y_4	25.3	18.4	6.9	25.6	19.3	7.7	55.3284	6.76	5.37	1.42918	2.38	36.94
3.5 y_5	26.4	19.4	7.3	27.6	21	8	54.4945	6.87	5.34	2.86063	2.98	38.184
3.5 y_5	27.8	18.4	7.8	29.7	19.5	8.9	57.8005	6.72	5.26	2.36063	3	38.02
3.5 y_5	26.3	17.4	6.9	27.9	18.7	7.3	51.8164	6.69	5.36	2.50628	2.98	38.21
3.5 y_6	26.7	13.2	6.2	28.3	14.6	5.7	48.4712	6.83	5.44	2.37	3.21	39.14
3.5 y_6	24.5	14.7	6.8	25.9	16.7	7.6	57.3296	6.72	5.3	2.36063	3.14	38.24
3.5 y_6	26.9	17.5	16.4	27.9	20.1	18.1	54.9262	6.85	5.23	2.35	2.91	38.33
6 y_1	26.2	19.6	7.3	34	25.4	13.7	57.8692	6.47	5.22	1.13935	3.14	36.6381
6 y_1	24.4	20.5	7.3	33.1	25.1	13	62.009	6.54	5.24	1.69995	3.05	37.2626
6 y_1	26.6	17.9	6.3	32.8	24.8	12.4	59.9293	6.61	5.13	1.93069	4.06	35.1285
6 y_2	27	20	6.8	32	24.2	13.7	49.5307	6.53	5.34	1.56205	3.12	35.7939
6 y_2	26.9	18.8	5.8	32.2	23.5	11.6	63.971	6.58	5.31	1.56824	2.67	37.3416
6 y_2	25.8	19.3	6.9	33.3	25.2	12.5	66.0409	6.72	5.23	1.6123	3.248	37.0151
6 y_3	26.2	20.1	7.6	30.8	24.7	13.3	65.0207	6.39	5.23	1.70851	3.22	37.1471
6 y_3	27.8	20.7	7.6	33.6	25.5	12.6	59.7527	6.28	5.25	2	2.9	35.9256
6 y_3	24.9	17.6	6.1	19	22	10.9	59.4192	6.35	5.35	1.82632	3.5	35.1497
6 y_4	30.7	21.3	7.9	33.4	24.8	12	62.6957	6.42	5.18	1.0102	3.14	36.0686
6 y_4	31.1	21.8	9.2	32.8	21.3	10.3	57.3198	6.47	5.25	1.66542	3.35	40
6 y_4	28.4	18.9	7.8	33.9	23.8	11.4	62.578	6.62	5.26	1.98453	3	35.6362
6 y_5	28.5	15.3	5.6	27	16.3	6.9	57.0255	6.48	5.25	1.32918	3.33	36.4
6 y_5	30.6	18.5	7.2	28	22.1	9.1	57.055	6.41	5.31	1.9	3.04	36.55
6 y_5	29.2	19.3	7	27.2	18.2	7.8	60.3904	6.33	5.33	1.6	3.8	36.6
6 y_6	23.4	19.1	5.3	25.8	20.2	7.8	56.3879	6.58	5.25	1.62918	3.35	35.4
6 y_6	24.6	20.4	6.9	23	17.8	7.7	61.8619	6.75	5.22	1.64	2.9	36.7
6 y_6	23.1	17.8	5.6	27.4	21.8	9.2	60.4983	6.52	5.21	1.61	3.6	36.3

## Sheet: Table 3
Table 3. Effect of slaughter age on the fatty acid profile of LT muscle of Tibetan sheep
Fatty acid	4 m_1	4 m_2	4 m_3	4 m_4	4 m_5	4 m_6	1.5 y_1	1.5 y_2	1.5 y_3	1.5 y_4	1.5 y_5	1.5 y_6	3.5 y_1	3.5 y_2	3.5 y_3	3.5 y_4	3.5 y_5	3.5 y_6	6 y_1	6 y_2	6 y_3	6 y_4	6 y_5	6 y_6
C10:0	0.56	0.7	0.54	0.56	0.63	0.79	0.7	0.56	0.49	0.58	0.57	0.57	0.56	0.34	0.49	0.59	0.5	0.51	0.6	0.58	0.6	0.57	0.58	0.6
C12:0	0.53	0.5	0.53	0.72	0.45	0.75	0.66	0.47	0.55	0.57	0.59	0.58	0.6	0.64	0.62	0.63	0.64	0.7	0.95	0.65	1.01	0.83	0.87	0.82
C14:0	4.25	3.98	3.83	4.12	4.19	4.36	2.07	2.04	2.06	2.05	2.06	2.02	2.11	2.1	2.24	2.14	2.15	2.18	3.78	4.05	3.21	2.9	3.53	3.49
C14:1	0.59	0.84	0.68	0.24	0.63	0.95	0.89	1.57	1.32	1.37	1.39	1.7	0.6	0.56	0.57	0.63	0.58	0.54	0.64	0.73	0.69	0.61	0.67	0.65
C15:0	0.65	0.64	0.65	0.65	0.66	0.63	0.91	0.21	0.2	0.21	0.91	0.85	0.14	0.31	0.25	0.34	0.23	0.27	0.51	0.54	0.53	0.51	0.53	0.52
C16:0	24.33	22.6	23.51	25.05	22.37	23.86	18.8	18.83	18.81	18.81	18.81	18.81	19.95	21.1	19.17	21.25	20.62	21.78	21.25	20.74	20.63	20.75	21.52	21.16
C16:1	1.3	1.3	1.3	1.3	1.31	1.29	1.17	1.17	1.19	1.24	1.19	1.18	1.14	0.93	1.07	1.11	1.08	1.16	1.55	1.5	1.4	1.59	1.44	1.52
C17:0	0.83	0.85	0.84	0.86	0.81	0.82	0.7	1.43	1.11	1.1	1.15	1.1	1.18	1.21	1.19	1.18	1.19	1.2	1.81	1.82	1.82	1.85	1.81	1.85
C17:1	0.38	0.36	0.37	0.39	0.36	0.35	0.66	0.67	0.66	0.67	0.67	0.67	0.51	0.48	0.52	0.49	0.5	0.48	0.52	0.54	0.58	0.49	0.54	0.55
C18:0	15.95	15.8	15.87	15.99	15.9	15.7	21.65	21.6	21.67	21.73	21.9	21.66	24.25	22.82	23.78	24.53	23.75	23.95	20.86	21	21.07	21.58	20.78	21.06
C18:1n9t	3.57	3.36	3.47	3.4	3.33	3.75	3.25	3.86	4.13	3.51	3.54	2.97	4.82	4.57	4.76	4.71	4.88	4.75	2.24	2.59	2.36	3.5	2.21	2.58
C18:1n9c	34.99	31.43	35.12	34.99	34.16	34	34.8	34.85	34.89	35.19	34.98	34.94	29.87	31.58	33.15	33.1	32.2	33.65	34.69	34	34.26	33.01	34.17	35.04
C18:2n6t	0.35	0.35	0.35	0.34	0.35	0.35	0.55	0.54	0.55	0.53	0.54	0.54	0.25	0.26	0.26	0.25	0.24	0.26	0.19	0.31	0.43	0.33	0.32	0.35
C18:2n6c	4.72	3.25	4.76	4.73	5	6	4.99	4	4.89	5.25	5	4.97	4.89	4.55	4.22	5.11	4.53	3.89	3.4	3.36	3.4	3.38	3.43	3.39
C20:0	0.15	0.25	0.2	0.07	0.24	0.27	0.36	0.3	0.22	0.38	0.33	0.34	0.28	0.29	0.24	0.23	0.24	0.14	0.35	0.32	0.25	0.18	0.36	0.34
C18:3n6	0.03	0.15	0.1	0.09	0.18	0.01	0.15	0.14	0.12	0.16	0.14	0.14	0.19	0.15	0.12	0.13	0.1	0.14	0.11	0.1	0.09	0.09	0.1	0.12
C20:1	2.77	2.7	2.67	2.73	2.71	2.81	1.9	1.2	1.65	1.6	1.63	1.63	1.47	1.27	1.61	1.37	1.2	1.33	1.94	2.27	1.56	2.65	3.01	2.29
C18:3n3	0.81	1.03	0.92	0.97	1.09	0.67	0.42	0.96	0.7	0.71	0.72	0.78	0.89	0.93	0.55	0.77	0.8	0.85	0.68	0.65	0.81	0.95	0.72	0.76
C21:0	0.36	0.15	0.16	0.15	0.25	0.51	0.28	0.03	0.23	0.36	0.01	1	0.56	0.22	0.41	0.48	0.45	0.57	0.22	0.5	0.48	0.56	0.49	0.45
C20:2	0.25	0.18	0.19	0.29	0.14	0.03	0.18	0.22	0.13	0.04	0.15	0.14	0.17	0.1	0.13	0.14	0.13	0.18	0.15	0.12	0.17	0.11	0.14	0.14
C22:0	0.51	0.5	0.53	0.53	0.52	0.58	0.42	0.46	0.42	0.44	0.41	0.29	0.31	0.37	0.29	0.32	0.34	0.4	0.57	0.45	0.62	0.48	0.51	0.51
C20:3n6	0.11	0.1	0.1	0.1	0.1	0.1	0.15	0.13	0.15	0.13	0.16	0.12	0.14	0.16	0.16	0.15	0.13	0.18	0.12	0.13	0.12	0.13	0.12	0.12
C22:1n9	0.01	0.16	0.01	0.11	0.06	0.27	0.04	1	0.21	0.06	1.1	0.72	0.35	0.46	0.35	0.32	0.39	0.38	0.37	0.37	0.38	0.37	0.36	0.37
C20:4n6	2.16	2.23	2.53	2.45	2.28	2.41	1.17	1.57	1.65	2.16	1.67	1.64	1.82	0.92	1.47	1.89	1.69	1.63	1.04	1.08	1.28	1.2	1.15	1.17
C20:5n3	0.72	0.74	0.67	0.53	0.68	0.7	0.69	0.79	0.94	0.78	0.79	0.77	0.7	0.51	0.25	0.52	0.82	0.55	0.54	0.56	0.53	0.56	0.55	0.56
C22:6n3	0.55	0.57	0.54	0.55	0.56	0.51	0.52	0.84	0.99	1.05	0.78	0.84	0.84	0.74	0.87	0.77	0.73	0.41	0.67	0.71	0.62	0.81	0.74	0.7

## Sheet: Fig. 1
Fig. 1. HE-stained photos of the muscle fibers of Tibetan sheep at different growth stages
	Fiber diameter	Fiber density	Cross-sectional area
4 m_1	11.5187	221	117.914
4 m_1	13.1262	213	137.13
4 m_1	13.9346	223.43	125.557
4 m_2	14.028	214.52	122.281
4 m_2	14.3925	225.4	126.867
4 m_2	14.9393	231.7	187.789
4 m_3	16.0374	213.53	214.866
4 m_3	17.1168	189.84	218.578
4 m_3	17.6075	223.5	249.148
4 m_4	18.0607	199.85	262.25
4 m_4	18.1776	231.75	235.392
4 m_4	18.5327	224.57	278.409
4 m_5	18.7477	226.73	275.788
4 m_5	20.2664	205.87	335.837
4 m_5	20.5514	209.97	268.146
4 m_6	20.5888	224.87	346.974
4 m_6	21.1028	224.64	364.006
4 m_6	21.771	215.74	390.645
4 m_6	21.9112	224.64	406.367
4 m_6	21.9486	222.64	376.889
4 m_6	22.4766	212.74	407.896
1.5 y_1	23.3972	204.75	448.729
1.5 y_1	22.7056	203.74	436.938
1.5 y_1	22.3785	206.84	411.826
1.5 y_2	22.1168	214.75	402.437
1.5 y_2	21.6869	224.73	380.819
1.5 y_2	25.1916	189.64	498.952
1.5 y_3	25.1729	195.63	508.341
1.5 y_3	25.1542	187.54	493.711
1.5 y_3	24.2196	189.75	467.29
1.5 y_4	24.1822	189.74	445.89
1.5 y_4	26.1729	198.56	564.023
1.5 y_4	25.8551	200.64	561.403
1.5 y_5	25.3972	203.64	526.247
1.5 y_5	25.2617	197.65	478.644
1.5 y_5	27.7804	186.74	618.176
1.5 y_6	27.7103	189.64	583.675
1.5 y_6	27.4486	195.63	710.542
1.5 y_6	27.4299	204.63	660.101
1.5 y_6	26.9252	199.63	593.72
1.5 y_6	27.9206	189.76	628.658
1.5 y_6	28.2056	200.69	680.627
3.5 y_1	27.1168	189.74	605.293
3.5 y_1	28.8224	195.47	697.659
3.5 y_1	34.215	186.73	969.299
3.5 y_2	38.9346	186.45	1541.4
3.5 y_2	39.7897	196.54	1332.21
3.5 y_2	37.028	193.4	1136.13
3.5 y_3	38.1682	195.01	1221.07
3.5 y_3	39.8925	195.37	1309.72
3.5 y_3	41.9393	192.81	1898.42
3.5 y_4	30.6308	191.37	1024.33
3.5 y_4	30.6355	194.19	771.246
3.5 y_4	32.2944	195.82	792.864
3.5 y_5	37.028	193.4	1136.13
3.5 y_5	25.7664	193.69	481.92
3.5 y_5	25.7664	194.3	543.934
3.5 y_6	27.8925	196.45	654.206
3.5 y_6	27.7804	194.53	618.176
3.5 y_6	27.4299	200.15	583.675
3.5 y_6	26.9252	197.84	593.72
3.5 y_6	30.3037	198.75	725.173
3.5 y_6	30.3037	198.74	725.391
6 y_1	27.1215	185.43	605.293
6 y_1	28.8224	198.64	697.659
6 y_1	34.215	189.75	969.299
6 y_2	38.9299	193.63	1541.4
6 y_2	39.7897	255	1332.21
6 y_2	31.4766	191.15	865.796
6 y_3	30.5234	187.32	802.253
6 y_3	30.7336	190.93	779.762
6 y_3	28.0748	189.14	665.342
6 y_4	25.5841	190.75	547.864
6 y_4	43.986	186.86	2202.59
6 y_4	43.7617	195.53	1562.15
6 y_5	36.5047	190.29	1125.21
6 y_5	32.6776	193.05	902.044
6 y_5	32.6215	190.67	876.932
6 y_6	64.4533	188.63	3717.79
6 y_6	55.6262	190.61	3533.5
6 y_6	65.7991	192.69	3498.78
6 y_6	60.0748	191.64	3089.79
6 y_6	54.028	187.64	2565.94
6 y_6	55.6262	190.61	3533.5

## Sheet: Fig. 2
Fig. 2. ATPase staining to determine the type of Tibetan sheep muscle fiber
	Fiber diameter of MyHC Ⅰ	Fiber diameter of MyHC Ⅱa+Ⅱx	Fiber diameter of MyHC Ⅱb	Fiber density of MyHC Ⅰ	Fiber density of MyHC Ⅱa+Ⅱx	Fiber density of MyHC Ⅱb	Fiber area composition of MyHC Ⅰ	Fiber area composition of MyHC Ⅱa+Ⅱx	Fiber area composition of MyHC Ⅱb	Proportions of MyHC Ⅰ	Proportions of MyHC Ⅱa+Ⅱx	Proportions of MyHC Ⅱb
4 m_1	20.2737	21.4405	30.3728	147.267	227.527	77.1228	22.6179	11.5447	65.8374	16.1018	70.8917	13.0065
4 m_1	11.802	23.4583	47.3269	150.095	225.833	76.6098	15.6436	12.302	72.0545	17.4633	60.0986	22.438
4 m_1	14.3898	48.4541	43.5526	149.054	232.587	74.3497	12.8834	49.6933	37.4233	27.6011	69.6415	12.7574
4 m_2	15.2279	29.2197	29.358	146.162	235.643	76.2754	12.7013	35.3821	51.9167	19.9649	67.6311	16.404
4 m_2	17.6042	46.85	25.9072	154.431	225.492	75.9487	13.0412	55.2698	31.6889	17.2426	71.141	11.6163
4 m_2	13.736	21.0069	66.963	152.694	233.121	72.9955	20.5716	11.2209	68.2076	16.5632	62.2505	13.1863
4 m_3	17.8814	24.9372	42.9545	145.345	224.641	74.776	22.6087	24.3478	53.0435	20.3448	64.92	12.3155
4 m_3	15.7566	19.7204	76.3977	152.4	228.024	76.1594	6.73077	4.80769	88.4615	16.8145	71.6543	12.9878
4 m_3	15.1715	27.3703	48.5158	160.196	228.36	76.9683	19.8413	13.4921	66.6667	17.5436	60.0654	21.6657
4 m_4	27.1532	20.3539	55.102	156.667	231.458	79.2366	18.8976	7.87402	73.2283	24.5648	68.1346	14.7657
4 m_4	18.2321	44.5038	36.2427	149.77	230.012	83.1398	18.7405	34.8569	46.4026	16.1875	68.7646	15.7657
4 m_4	22.1485	21.0596	30.1445	156.652	241.103	74.0167	17.3527	22.72	59.9273	17.5624	71.0975	13.6757
4 m_5	17.942	47.0905	36.3488	149.397	223.548	75.9931	13.9311	53.2807	32.7881	19.7535	60.4543	13.1933
4 m_5	25.1636	20.4864	29.7072	147.3	221.75	76.7778	21.7325	10.8662	67.4013	15.7646	63.8766	11.5687
4 m_5	12.9873	21.4791	39.6567	142.205	232.126	75.7987	30.5263	13.6842	55.7895	24.4326	71.6567	12.9866
4 m_6	24.022	28.204	86.3811	149.367	221.576	72.088	14.276	9.6441	76.0799	15.0319	60.0757	21.7657
4 m_6	11.4062	29.2558	26.1462	149.768	230.692	77.5556	13.0478	23.0845	63.8677	19.1747	68.5458	12.7645
4 m_6	22.9865	24.9702	53.7258	152.583	229.19	75.3129	11.2903	9.67742	79.0323	16.8145	66.5785	15.9868
1.5 y_1	18.1774	30.4501	70.6239	147.647	225.561	72.6748	9.5	8.5	82	16.6066	65.7704	17.623
1.5 y_1	22.5112	35.896	73.2314	146.821	225.472	77.5307	5.88235	6.37255	87.7451	20.5434	61.4683	17.9883
1.5 y_1	25.7357	22.3081	82.3488	142.233	226.667	73.192	6.67176	13.6841	79.6441	19.8192	64.3838	15.797
1.5 y_2	16.4586	22.1161	56.433	153.5	229.479	77.7451	12.8609	18.8158	68.3233	15.2121	66.5582	18.2297
1.5 y_2	25.3998	21.9874	28.4715	146.636	223.021	77.9238	13.0245	27.5281	59.4474	18.1596	64.8649	16.9755
1.5 y_2	25.4442	17.948	62.197	153.716	227	75.7981	14.0351	23.6842	62.2807	27.7673	43.7917	23.441
1.5 y_3	19.237	81.7519	62.9153	146.438	226.083	74.6741	14.3343	32.8581	52.8075	17.7221	58.9404	23.3374
1.5 y_3	23.5437	28.5393	33.0078	155.417	236.972	81.1026	12.068	23.5411	64.3909	15.7646	58.2356	18.6532
1.5 y_3	25.0958	24.5754	59.7645	152.077	223.6	77.0694	11.0776	18.0258	70.8966	21.6565	60.8757	15.5424
1.5 y_4	23.8133	35.896	39.8903	157.308	233.643	80.3	18.7653	27.6194	53.6153	18.4346	63.6574	16.4535
1.5 y_4	21.2913	20.3582	70.0303	151.242	227.417	70.0833	6.17257	11.5265	82.301	15.4532	65.6357	18.2098
1.5 y_4	14.7759	21.4126	48.9295	152.394	220.37	71.873	19.9969	33.3437	46.6594	18.9813	63.6567	14.768
1.5 y_5	22.3919	19.7953	29.1502	153.767	218.282	80	13.9426	27.0393	59.0181	28.6547	47.8756	26
1.5 y_5	12.2243	32.9354	41.1094	168.793	223.711	79.3	15.9574	30.8511	53.1915	26.7655	57.8457	22.6768
1.5 y_5	15.4052	38.4588	60.7908	166.255	226.905	76.0357	12.7126	29.2237	58.0637	16.1234	65.8876	19.1678
1.5 y_6	18.4892	26.8169	66.0065	156.948	228.193	74.162	9.84528	16.5742	73.5805	19.6785	63.5245	20.1345
1.5 y_6	24.2151	24.69	29.3789	170.361	219.564	71.5417	13.7947	28.8746	57.3307	19.098	69.5693	19.8123
1.5 y_6	18.0046	35.3933	39.0609	159.842	231.083	73.0461	14.11	28.5679	57.3221	16.567	65.6535	18.432
3.5 y_1	15.5181	22.1722	44.4628	150.133	221.4	76.6284	13.7846	30.1579	56.0575	16.4249	74.7784	8.79668
3.5 y_1	12.3154	36.2577	25.8313	142.656	217.855	78.359	34.3284	46.2687	19.403	16.3114	70.2635	13.4251
3.5 y_1	29.1114	54.7698	67.7928	139.853	230.077	71.2009	6.7098	15.3533	77.9369	23.8016	66.3097	9.88874
3.5 y_2	10.2617	31.3249	28.5375	152.175	226.931	75.3333	38.0952	33.3333	28.5714	15.0643	72.1622	12.7735
3.5 y_2	17.5469	23.9074	19.1225	151.367	217.567	76.8667	38.9041	41.6438	19.4521	18.0308	67.2494	14.7199
3.5 y_2	11.9484	19.6351	69.9781	144.212	219.646	75.38	8.00733	16.9239	75.0687	13.4347	71.6275	13.9378
3.5 y_3	11.5303	39.95	38.7138	144.118	221.333	79.6667	20.6897	53.4483	25.8621	13.8013	73.8245	12.3743
3.5 y_3	21.9968	22.698	20.9418	141.556	217.222	79.1212	32.0221	48.4089	19.569	16.69	74.096	14.6231
3.5 y_3	21.4995	23.2303	64.9606	150.1	226.063	75.2145	12.4395	19.4393	68.1212	16.543	71.6448	12.7456
3.5 y_4	22.7253	24.6534	64.2589	143.31	220.947	73.608	9.7931	17.0163	73.1906	20.7754	65.3268	8.9
3.5 y_4	14.7503	27.5371	64.6929	142.211	223.812	72.7582	12.5	10.3261	77.1739	13.8735	72.01	13.0123
3.5 y_4	11.3732	43.8631	48.3245	160.891	245.822	71.3926	10.5352	26.2539	63.211	18.0098	66.87	12.7187
3.5 y_5	16.9605	20.3866	67.3883	148.967	232.278	73.4526	6.46483	19.7283	73.8068	15.7646	70.9126	18.65
3.5 y_5	19.7811	20.9585	36.0894	143.667	221.333	75.8021	26.625	26.0417	47.3333	12.6475	72.8656	10.7687
3.5 y_5	15.896	37.9464	67.572	142.785	218.864	75.8601	11.123	16.5777	72.2994	16.4249	75.2357	9.7987
3.5 y_6	14.689	21.3266	67.9434	151.567	220.208	72.526	10.6517	16.7839	72.5645	11.8736	71	11.6575
3.5 y_6	21.3331	41.3478	22.3744	158.841	217.385	73.0952	31.1824	43.6318	25.1858	24.89	65.7567	10.93
3.5 y_6	10.8341	66.171	77.684	165.582	218.275	71.399	6.46076	14.4899	79.0493	17.9091	73.44	12.91
6 y_1	16.6936	28.4589	67.5638	145.378	220.8	72.4703	8.00391	14.0914	77.9047	12.9343	72.1236	14.9421
6 y_1	15.7636	76.6137	67.2595	146.297	228.479	79.7529	8.3819	16.7049	74.9132	26.0415	63.3524	10.6061
6 y_1	15.0571	45.8675	46.0523	148.784	234	76.1146	10.2041	46.2585	43.5374	22.0501	60.1008	17.8491
6 y_2	18.3241	66.9034	59.1089	148.577	216.627	75.632	8.3936	29.8888	61.7176	18.0581	60.1458	21.7961
6 y_2	24.5043	24.6454	45.3116	146.076	216.487	79.3462	17.5676	47.2973	35.1351	15.5772	67.7664	16.6563
6 y_2	16.6437	27.904	98.2719	146.214	218.451	69.7711	5.26936	12.5906	82.1401	25.7249	56.263	18.0121
6 y_3	18.204	24.7081	60.9881	155.182	220.146	69.4465	10.0238	23.5683	66.4078	18.6539	70.1087	11.2374
6 y_3	18.5813	21.5966	50.7008	144.5	230.907	74.1296	14.8743	25.6285	59.4972	12.765	74.26	14.8546
6 y_3	19.0293	21.5738	39.0913	151.778	220.625	73.4236	16.1916	35.2337	48.5747	25.4578	63.754	9.8791
6 y_4	19.7513	28.204	47.2376	149.4	235.452	77.5543	10.8515	22.4891	66.6594	21.99	56.7325	18.1026
6 y_4	24.5462	28.6282	50.9409	147.762	229.928	71.5254	15.5391	22.3047	62.1563	19.8546	60.17	21.0913
6 y_4	22.4955	21.6107	75.3879	148.333	223.81	70.8977	5.98255	13.2531	80.7644	15.5908	63.8908	15.6347
6 y_5	17.4509	27.3711	68.9327	151.667	223.923	69.7117	6.69374	17.1006	76.2057	24.765	56.1784	18.0004
6 y_5	15.5624	24.5172	70.0586	155.267	226.028	70.038	5.70281	19.2102	75.087	19.7446	72.7654	10.5557
6 y_5	26.0189	22.857	40.7401	147.758	233.846	76.9717	12.2854	31.9579	55.7567	12.09	71.8745	13.9565
6 y_6	18.0039	28.204	51.9781	149.733	225.863	71.1449	12.3176	21.0225	66.6599	25.8769	64.8124	11.6567
6 y_6	15.64	27.2252	56.5128	147.619	220.528	74.2681	9.27297	19.6343	71.0927	26	60.9809	19.02
6 y_6	13.3855	23.5893	64.6461	152.389	224.807	69.2913	10.9943	20.1467	68.859	16.65	61.4567	22.0322
6 y_6							18.7236	31.6587	49.6176

## Sheet: Fig. 3
Fig. 3. Effect of slaughter age on muscle fiber type-related gene expressions in Tibetan sheep
	mRNA expression of MyHC I	mRNA expression of MyHC IIa	mRNA expression of MyHC IIx	mRNA expression of MyHC IIb
4 m_1	1	1.59	2.11	0.000416099
4 m_1	1	2.08	1.94	0.00030717
4 m_1	1.1	1.52	2.41	0.00039571
4 m_2	0.81	1.59	3.46	0.000338976
4 m_2	0.88	2.34	2.39	0.000474993
4 m_2	0.79	1.49	2.54	0.00034319
4 m_3	1.51	2.06	3.12	0.000467857
4 m_3	1.31	1.54	2.33	0.000375298
4 m_3	1.07	1.45	2.09	0.000513137
4 m_4	1.05	1.74	2.49	0.000403603
4 m_4	1.05	1.74	2.49	0.000403603
4 m_4	1.05	1.74	2.49	0.000403603
4 m_5	1.05	1.74	2.49	0.000403603
4 m_5	1.05	1.74	2.49	0.000403603
4 m_5	1.05	1.74	2.49	0.000403603
4 m_6	1.05	1.74	2.49	0.000403603
4 m_6	1.05	1.74	2.49	0.000403603
4 m_6	1.05	1.74	2.49	0.000403603
1.5 y_1	2.51	1.12	3.56	0.00038485
1.5 y_1	2.09	1.1	2.56	0.000565491
1.5 y_1	2.1	1.15	2.98	0.000417774
1.5 y_2	3.39	1.18	3.2	0.000496035
1.5 y_2	2.08	1.21	3.79	0.000339195
1.5 y_2	3.68	1.54	2.82	0.000471663
1.5 y_3	2.58	1.84	2.55	0.000329255
1.5 y_3	2.5	1.61	3.22	0.000431496
1.5 y_3	2.24	1.58	3.13	0.000547694
1.5 y_4	2.57	1.37	3.09	0.000442606
1.5 y_4	2.57	1.37	3.09	0.000442606
1.5 y_4	2.57	1.37	3.09	0.000442606
1.5 y_5	2.57	1.37	3.09	0.000442606
1.5 y_5	2.57	1.37	3.09	0.000442606
1.5 y_5	2.57	1.37	3.09	0.000442606
1.5 y_6	2.57	1.37	3.09	0.000442606
1.5 y_6	2.57	1.37	3.09	0.000442606
1.5 y_6	2.57	1.37	3.09	0.000442606
3.5 y_1	1.88	0.87	4.57	0.00069394
3.5 y_1	3.21	0.82	5.83	0.000525885
3.5 y_1	2.62	1.06	4.36	0.000686563
3.5 y_2	2.68	1.09	4.89	0.000555392
3.5 y_2	2.72	1.35	4.76	0.000614068
3.5 y_2	2.41	1.36	5.22	0.000859467
3.5 y_3	2.37	1.54	4.88	0.000634435
3.5 y_3	3.54	0.77	4.08	0.000595227
3.5 y_3	2.5	0.83	5.41	0.000691962
3.5 y_4	2.66	1.08	4.89	0.000650771
3.5 y_4	2.66	1.08	4.89	0.000650771
3.5 y_4	2.66	1.08	4.89	0.000650771
3.5 y_5	2.66	1.08	4.89	0.000650771
3.5 y_5	2.66	1.08	4.89	0.000650771
3.5 y_5	2.66	1.08	4.89	0.000650771
3.5 y_6	2.66	1.08	4.89	0.000650771
3.5 y_6	2.66	1.08	4.89	0.000650771
3.5 y_6	2.66	1.08	4.89	0.000650771
6 y_1	1.54	1.05	6.91	0.00124131
6 y_1	1.4	1.04	5.02	0.00128909
6 y_1	1.32	0.93	4.91	0.0011592
6 y_2	1.83	0.91	6.1	0.00120236
6 y_2	1.74	0.63	5.24	0.00116011
6 y_2	1.41	1.87	5.64	0.00121162
6 y_3	1.45	0.92	5.9	0.00134647
6 y_3	1.34	1.23	4.84	0.00139751
6 y_3	1.37	1.3	6.68	0.00127181
6 y_4	1.49	1.1	5.7	0.00125328
6 y_4	1.49	1.1	5.7	0.00125328
6 y_4	1.49	1.1	5.7	0.00125328
6 y_5	1.49	1.1	5.7	0.00125328
6 y_5	1.49	1.1	5.7	0.00125328
6 y_5	1.49	1.1	5.7	0.00125328
6 y_6	1.49	1.1	5.7	0.00125328
6 y_6	1.49	1.1	5.7	0.00125328
6 y_6	1.49	1.1	5.7	0.00125328
